# Supplementary material for: RNAlign2D: a rapid method for combined RNA structure and sequence-based alignment using a pseudo-amino acid substitution matrix
Source: BMC Bioinformatics. 2021 Oct 16;22:504. doi: 10.1186/s12859-021-04426-8 (PMC8520625; doi:10.1186/s12859-021-04426-8)
Supplement: Supplementary file 2 — Additional file 2. Table S1. Mean sum-of-pair scores (SPS) and positive predictive values (PPVs) with standard deviations obtained in BraliBase2.1 and RNAStralign benchmarks. In the highlighted fields, values differed between the full BraliBase2.1 benchmark (top values) and a smaller version of benchmark, where datasets containing ≥ 2 (k2, k3), ≥ 3 (k5), and ≥ 5 (k10) common sequences with k7 dataset were excluded (bottom values in parentheses). [file 12859_2021_4426_MOESM2_ESM.xls]

## Sheet: Sheet1
software	CARNA				LocARNA				MAFFT				RNAlign2D				STRAL				TurboFoldII
dataset	mean SPS	stdev	mean PPV	stdev	mean SPS	stdev	mean PPV	stdev	mean SPS	stdev	mean PPV	stdev	mean SPS	stdev	mean PPV	stdev	mean SPS	stdev	mean PPV	stdev	mean SPS	stdev	mean PPV	stdev
BraliBase2.1 k2	0.9	0.13	0.91	0.13	0.9	0.13	0.91	0.13	0.86	0.163	0.88	0.15	0.91	0.1	0.91	0.1	0.84	0.2	0.84	0.2	0.88	0.15	0.88	0.15
BraliBase2.1 k3	0.9	0.11	0.87	0.15	0.91	0.11	0.86	0.15	0.87	0.133	0.83	0.165	0.91	0.08	0.88 (0.87)	0.12 (0.11)	0.85	0.155	0.78	0.215	0.88	0.119	0.83	0.17
BraliBase2.1 k5	0.91	0.09	0.83	0.16	0.91	0.09	0.82	0.16	0.88	0.112	0.8	0.17	0.92	0.07	0.84	0.13	0.86	0.134	0.73	0.229	0.89	0.101	0.8	0.17
BraliBase2.1 k10	0.92	0.07	0.77	0.19	0.92	0.07	0.77	0.18	0.89	0.095	0.74	0.19	0.93	0.06 (0.05)	0.78	0.17	0.86	0.125	0.63	0.27	0.9	0.083	0.74	0.19
BraliBase2.1 k15	0.92	0.08	0.73	0.21	0.92	0.08	0.71	0.22	0.89	0.137	0.67	0.225	0.93	0.05	0.74	0.19	0.86	0.154	0.57	0.289	0.89	0.129	0.7	0.213
RNAStralign 16S rRNA 5	0.95	0.1	0.9	0.22	0.95	0.1	0.89	0.23	0.95	0.037	0.89	0.077	0.97	0.04	0.92	0.08	NA	NA	NA	NA	0.97	0.017	0.94	0.038
RNAStralign 16S rRNA 10	0.94	0.08	0.8	0.28	0.92	0.09	0.74	0.31	0.94	0.099	0.82	0.118	0.97	0.07	0.88	0.1	NA	NA	NA	NA	0.96	0.098	0.9	0.099
RNAStralign 16S rRNA 20	0.92	0.07	0.56	0.35	0.9	0.08	0.5	0.35	0.95	0.069	0.75	0.082	0.97	0.07	0.8	0.09	NA	NA	NA	NA	0.98	0.08	0.86	0.067
RNAStralign RNaseP 5	0.72	0.1	0.51	0.18	0.7	0.12	0.47	0.2	0.69	0.094	0.46	0.149	0.76	0.06	0.61	0.11	0.56	0.146	0.32	0.194	0.76	0.067	0.56	0.124
RNAStralign RNaseP 10	0.7	0.09	0.32	0.17	0.68	0.09	0.3	0.17	0.7	0.054	0.33	0.127	0.76	0.05	0.48	0.12	0.52	0.084	0.019	0.056	0.76	0.043	0.43	0.12
RNAStralign RNaseP 20	0.68	0.07	0.18	0.13	0.65	0.07	0.16	0.14	0.71	0.036	0.23	0.101	0.75	0.03	0.37	0.13	0.48	0.078	0.04	0.06	0.77	0.029	0.31	0.113
RNAStralign SRP 5	0.52	0.07	0.3	0.09	0.54	0.06	0.32	0.08	0.44	0.069	0.2	0.066	0.44	0.06	0.2	0.05	0.39	0.079	0.16	0.085	0.46	0.059	0.25	0.061
RNAStralign SRP 10	0.52	0.05	0.22	0.07	0.54	0.04	0.24	0.07	0.46	0.043	0.15	0.047	0.44	0.04	0.15	0.03	0.38	0.058	0.07	0.067	0.48	0.034	0.19	0.045
RNAStralign SRP 20	0.54	0.03	0.17	0.06	0.54	0.03	0.2	0.05	0.49	0.027	0.12	0.035	0.45	0.02	0.12	0.02	0.38	0.047	0.02	0.043	0.51	0.022	0.17	0.032
RNAStralign telomerase 5	0.58	0.09	0.35	0.1	0.53	0.1	0.3	0.09	0.57	0.085	0.35	0.082	0.65	0.07	0.44	0.08	0.47	0.097	0.25	0.072	0.61	0.084	0.39	0.085
RNAStralign telomerase 10	0.57	0.07	0.28	0.04	0.53	0.07	0.23	0.04	0.58	0.053	0.28	0.039	0.65	0.04	0.35	0.04	0.45	0.062	0.17	0.047	0.61	0.05	0.31	0.034
RNAStralign telomerase 20	0.57	0.04	0.24	0.03	0.52	0.04	0.2	0.02	0.59	0.029	0.25	0.023	0.65	0.03	0.3	0.03	0.43	0.036	0.1	0.053	0.62	0.029	0.28	0.024
